# Supplementary material for: CRISPR/Cas9 Targeted Editing of Genes Associated With Fungal Susceptibility in Vitis vinifera L. cv. Thompson Seedless Using Geminivirus-Derived Replicons
Source: Front Plant Sci. 2021 Dec 23;12:791030. doi: 10.3389/fpls.2021.791030 (PMC8733719; doi:10.3389/fpls.2021.791030)
Supplement: Supplementary file 2 [file Data_Sheet_2.xlsx]

## Sheet: Supplementary Table S1
Supplementary Table S1. List of primers used in this work.
Gene /purpose	ID	Primer sequence (5'- 3')	TM (°C)	Size (bp)
VviAIR12/ nested-PCR	MZ031988	S5: CGTGCCACATGCTCTCTAAC	60	wt: 1267
		A5: GGCGACTGAATAATGGCATC		edited: 389
		S7: GTAGTTCCCAAGGCGAATCC	60	wt: 1034
		A7: GGAATGGAATTCATCATTCCTC		edited: 156
VviAIR12/ indel detection		S5: CGTGCCACATGCTCTCTAAC	60	495
		L1: CTTGTCTGAAGGCGATCAGC
		L2: GGCAGTCCTTCTCCAAGCAT	60	434
		A5: GGCGACTGAATAATGGCATC
VviSWEET4/ nested-PCR	MZ031989	S4: TCGAATTTGGAATGGACACA	60	wt: 1726
		A4: TGTCAGTGTCACCACAACGA		edited: 318
		S2: TGGAATGGACACAAAGATCG	64	wt: 1649
		A2: TGCATACAAACCAAGCCGTA		edited: 241
VviSWEET4/ indel detection		S4: TCGAATTTGGAATGGACACA	58	420
		L1: GACGGAGAGGCGAATAGTGC
		L2: TGAAGGGTTTCATGGATTCTTACT	58	403
		A4: TGTCAGTGTCACCACAACGA
VviLIN2/ nested-PCR	MZ031990	S5: ATGCCCACGGCTACTCTCT	60	wt: 1793
		A5: CCTTTCCCTCTTACCCATCTG		edited: 433
		S1: GCCACCCAGAATTCCTTGTA	60	wt: 1492
		A1: ACCGAATGGAAGTGCTTGAC		edited: 132
VviLIN2/ indel detection		S5: ATGCCCACGGCTACTCTCT	60	705
		L1: GTGTGGGTGCAAATGGGTTC
		L2: GGACAATGGAAGCCAACCCT	60	654
		A5: CCTTTCCCTCTTACCCATCTG
VviDEL1/ nested-PCR	MZ031991	S7: GGTCTCTTCGTCACCCCTTT	64	wt: 1670
		A7: CCATCCCCAAGCAATATCC		edited: 243
		S3: GATTCAAGAATCCGCATCTCA	60	wt: 1532
		A3: CAAGGGAAATCAAATCCACCT		edited: 105
VviDEL1/ indel detection		S7: GGTCTCTTCGTCACCCCTTT	60	516
		L1: GCCAACGCTTTCAAGAACAT
		L2: TGGGAGCCAGCAAGACAAAT	60	546
		A7: CCATCCCCAAGCAATATCC
Cas9 / Left border	pGMV-U	Vector.For: CGCCTTACAACGGCTCTCCCCTGACGCCGTCC	60	5830
		Vector.Rev: TGCGGAAGGCAAGTCGAAGCCCATGGGTCCGTCAC
pGMV-U construction	pGMV-U	Fragment1.For: CTCCGGTGACGGACCCATGGGCTTCGACTTGCCTTCCGC	64	1964
		Fragment1.Rev: TGACTTGAAGTACACTCGGTCAAGCTTATTGGTTTATCTCATCGGAACTG
		Fragment2.For: GAGATAAACCAATAAGCTTGACCGAGTGTACTTCAAGTCAGTG	67	4050
		Fragment2.Rev: GCGCCGATTTGTACCGGGCCGGATGGTTTGCG
		Fragment3.For: GGCCCTGCAATGGCACTGGAACCCCCAAGCCC	66	3872
		Fragment3.Rev: TCAGTCCGGGACGGCGTCAGGGGAGAGCCGTT
		Fragment4.For CAAACTCTATCTTATAACCGGCGTGGAGGCATGGAGG	66	5889
		Fragment4.Rev: TCATATCTTAAGAATGAAGATGTTTTATTCAATCAAATT
		Sec1.For: TTGAGTCCCGTATCACG	68	960
		Sec1.Rev: TCAGTACCAGGTCGTAAT
		Sec2.For: AAATTGAAAAGGCAAATCT	64	874
		Sec2.Rev: CCTTCCTCTTTTCTACAG
		Sec3.For: AAGCCTATCAGGGAACA	66	977
		Sec3.Rev: ATACGCTACTTGCATTAC
		Sec4.For: TTGGAAGAATTTGTCCAC	66	933
		Sec4.Rev: ATCGATTTCACCAACTAC
pGMV-X construction	pGMV-AIR12	DT1-BsF: ATATATGGTCTCGATTGTGTCTGACTTGACTCCGTGGTT	60	626
		DT1-F0: TGTGTCTGACTTGACTCCGTGGTTTTAGAGCTAGAAATAGC
		DT2-R0: AACCCTATGGGGATGGAGAATCCAATCTCTTAGTCGACTCTAC
		DT2-BsR: ATTATTGGTCTCGAAACCCTATGGGGATGGAGAATCCAA
	pGMV-DEL1	DT1-BsF: ATATATGGTCTCGATTGCTTTCTACTGTAAGTGCGAGTT	60	626
		DT1-F0: TGCTTTCTACTGTAAGTGCGAGTTTTAGAGCTAGAAATAGC
		DT2-R0: AACCTGTTAGTGACTGCTGCATCAATCTCTTAGTCGACTCTAC
		DT2-BsR: ATTATTGGTCTCGAAACCTGTTAGTGACTGCTGCATCAA
	pGMV-LIN2	DT1-BsF: ATATATGGTCTCGATTGAGTCATATCTTGCCACCCAGTT	60	626
		DT1-F0: TGAGTCATATCTTGCCACCCAGTTTTAGAGCTAGAAATAGC
		DT2-R0: AACCCTCCTCAAAGATGTAAGCAGGCAATCTCTTAGTCGACTCTAC
		DT2-BsR: ATTATTGGTCTCGAAACCCTCCTCAAAGATGTAAGCAGGCAA
	pGMV-SWEET4	DT1-BsF: ATATATGGTCTCGATTGGACTGGAGCAGACACGGCTGTT	60	626
		DT1-F0: TGGACTGGAGCAGACACGGCTGTTTTAGAGCTAGAAATAGC
		DT2-R0: AACTCCTGGACTCTATCTGATACAATCTCTTAGTCGACTCTAC
		DT2-BsR: ATTATTGGTCTCGAAACTCCTGGACTCTATCTGATACAA
gRNA module insertion checking	gRNA cloning site	hsegmv-S2: TCAAAAGTCCCACATCGCTTAGA	60	954
		gmv-A1: TGAAGTACACTCGGTCAAGCT
off-target analysis	-	chr2.F2: GGAGGAATGTCAGATGGGGAGG	62	541
		chr2.R2: CAACTCACTTTTTGTTGCTGCT
		chr4.F3: AATCCGAACCTGCGAGCGAG	64	381
		chr4.R3: GGTGGTGGTGGCTTCCCCTA
		chr3.F3: CCTGTGGTATTTCTTGCTCCGCA	66	425
		chr3.R3: GGTCCCCGTAATCCTGTTGAAGC
		chr10.F4: ATCAGAAAGAGAGCCACCTG	64	405
		chr10.R4: AGCAAAAACAGTAGAGAAATGGA
		chr12.F3: TAGCAAAAAGATGGCGGACT	62	407
		chr12.R3: GCAACGAACCCTATCCAGTT
Cas9/ T-DNA integration	-	S2: AGTACGTGACCGAGGGAATG	62	207
		A2: GATCGTGGTAGGTTCCGAGA
Rep-RepA/ T-DNA integration	-	S2: CTTCCACAATGGGACGAACT	62	210
		A2: GGCCGATTTAACAAGGACAA
VviACTIN1/ gDNA integrity	VIT_204s0044g00580.1	F: GCTGGATTCTGGTGATGGTG	62	348
		R: CCAATGAGAGATGGCTGGAA

## Sheet: Supplementary Table S2
Supplementary Table S2. Guide RNAs designed for "susceptibility trait" gene editing.
Target gene	ID	gRNA 1 (5’- 3’)#	PAM	score*	off-targets**	gRNA 2 (5’- 3’)#	PAM	score*	off-targets**	paired score***
VviAIR12	Pair 1	GTCAGACACACGCTCTCTT	CGG	0.458	0,0,0,0,22	CGCCGCCGTGAGAACCCCC	CGG	0.511	0,0,0,0,0	0.969
	Pair 2	GTTGCGGAGGAGAGACGCT	GGG	0.456	0,0,0,0,6	CGCCGCCGTGAGAACCCCC	CGG	0.511	0,0,0,0,0	0.967
	Pair 3	TGTCTGACTTGACTCCGTG	GGG	0.525	0,0,0,1,4	GATTCTCCATCCCCATAGG	AGG	0.433	0,0,0,0,17	0.958
	Pair 4	TGGCGACGCTTGTGCCAGT	CGG	0.503	0,0,0,0,1	GATTCTCCATCCCCATAGG	AGG	0.433	0,0,0,0,17	0.936
	Pair 5	CTTCCTTTCGTCTCCCCCA	CGG	0.63	0,0,0,4,13	CCATATTCGACACATGGAA	TGG	0.302	0,0,0,0,18	0.932
	Pair 6	CTTCCTTTCGTCTCCCCCA	CGG	0.63	0,0,0,4,13	CCAGATTCTCCATCCCCAT	AGG	0.3	0,0,0,0,59	0.93
VviSWEET4	Pair 1	ATACCGTCCAAAACGCAAA	AGG	0.31	0,0,0,0,11	TATCAGATAGAGTCCAGGA	AGG	0.438	0,0,0,2,26	0.748
	Pair 2	ACCGTGAAAGAGAAAAGAC	AGG	0.256	0,0,0,2,25	TATCAGATAGAGTCCAGGA	AGG	0.438	0,0,0,2,26	0.694
	Pair 3	GACTGGAGCAGACACGGCT	CGG	0.211	0,0,0,0,3	TATCAGATAGAGTCCAGGA	AGG	0.438	0,0,0,2,26	0.649
	Pair 4	ATACCGTCCAAAACGCAAA	AGG	0.31	0,0,0,0,11	ATCTTCATGGGATACGGCT	TGG	0.31	0,0,0,0,11	0.62
	Pair 5	ACCGTGAAAGAGAAAAGAC	AGG	0.256	0,0,0,2,25	ATCTTCATGGGATACGGCT	TGG	0.31	0,0,0,0,11	0.566
	Pair 6	GACTGGAGCAGACACGGCT	CGG	0.211	0,0,0,0,3	ATCTTCATGGGATACGGCT	TGG	0.31	0,0,0,0,11	0.521
VviLIN2	Pair 1	AGTCATATCTTGCCACCCA	AGG	0.888	0,0,0,3,20	GACGTCAAGCACTTCCATT	CGG	0.612	0,0,0,0,8	1.5
	Pair 2	AGTCATATCTTGCCACCCA	AGG	0.888	0,0,0,3,20	CCTGCTTACATCTTTGAGG	AGG	0.334	0,0,0,1,11	1.222
	Pair 3	ATCTTGCCACCCAAGGCTG	TGG	0.428	0,0,0,2,13	GACGTCAAGCACTTCCATT	CGG	0.612	0,0,0,0,8	1.04
	Pair 4	CTGTAAGGATGATGGGCAG	AGG	0.389	0,0,0,9,30	GACGTCAAGCACTTCCATT	CGG	0.612	0,0,0,0,8	1.001
	Pair 5	TGGCGTTGGAGAAGAAGAG	AGG	0.384	0,0,0,9,105	GACGTCAAGCACTTCCATT	CGG	0.612	0,0,0,0,8	0.996
	Pair 6	TACAGAAGTGGGTTTTACG	AGG	0.772	0,0,0,2,15	ACCCCTGCTTACATCTTTG	AGG	0.203	0,0,0,0,16	0.975
VviDEL1	Pair 1	CTCTCATCTCCCTTCTTAA	CGG	0.671	0,0,0,4,33	CAAGGATATTGCTTGGGGA	TGG	0.605	0,0,0,1,26	1.276
	Pair 2	TAAGTGCGATGGTGAGATG	CGG	0.754	0,0,0,2,23	CTGCTGCATGATTAGTCAG	TGG	0.428	0,0,0,1,5	1.182
	Pair 3	CTTTCTACTGTAAGTGCGA	TGG	0.548	0,0,0,0,12	ATGCAGCAGTCACTAACAG	AGG	0.62	0,0,0,0,13	1.168
	Pair 4	CTTTCTACTGTAAGTGCGA	TGG	0.548	0,0,0,0,12	CAAGGATATTGCTTGGGGA	TGG	0.605	0,0,0,1,26	1.153
	Pair 5	TGAATCCACCAGATCCAGT	TGG	0.504	0,0,0,3,12	ATGCAGCAGTCACTAACAG	AGG	0.62	0,0,0,0,13	1.124
	Pair 6	TGAATCCACCAGATCCAGT	TGG	0.504	0,0,0,3,12	CAAGGATATTGCTTGGGGA	TGG	0.605	0,0,0,1,26	1.109
*Derived from the CRISPR analysis tool using scores as computed by Doench et al. (2014) and considering a 19 nucleotide length requirement for cloning, as described in Xing et al. (2014).
**Mismatch pattern using the key (a,b,c,d,e) that reflects 0 to 4 mismatches, respectively, as described in the Experimental Procedures section
***Summed individual scores for gRNA1 and gRNA2
#, gRNAs in bold are the selected primers for gene transfer experiment of somatic embryos.

## Sheet: Supplementary Table S3
Supplementary Table S3. Off-targets defined by the Grapevine CRISPR Search Tool.
Gene	gRNA	Sequence (5’- 3’)	Off-target site	Off-target sequence**	Off-target locus	Off-target region	Experimental off-target activity***
VviAIR12	gRNA1	TGTCTGACTTGACTCCGTG	1	TaTCTaACTTGACTCgGTGTGG	chr11:+9808068	intergenic	nd
	gRNA2	GATTCTCCATCCCCATAGG	not found*	-	-	-	-
VviSWEET4	gRNA1	GACTGGAGCAGACACGGCT	not found*	-	-	-	-
	gRNA2	TATCAGATAGAGTCCAGGA	1	TATCtGATAaAGTCCAaGATGG	chr11:+14442158	intronic	none
			2	TgTCAGAgtGAGTCCAaGATGG	chr15:+10330	intergenic	nd
VviLIN2	gRNA1	AGTCATATCTTGCCACCCA	not found*	-	-	-	-
	gRNA2	CCTGCTTACATCTTTGAGG	1	CCatCTTAgATCTTTGAGGAGG	chr13:-14980299	intergenic	nd
VviDEL1	gRNA1	CTTTCTACTGTAAGTGCGA	not found*	-	-	-	-
	gRNA2	ATGCAGCAGTCACTAACAG	not found*	-	-	-	-
* No off-targets with less than 4 mismatches were found
** Guide RNA off-target activity found by the grapevine CRISPR search tool and additionally evaluated by the Cas-OFFinder tool (Bae et al., 2014). Positions are based on the V. vinifera genome (IGGP_12X)
Lower case fonts are mismatches
PAM sequences are highlighted in blue
*** no mutations found in plants determined by PCR and sequencing
nd, not determined experimentally

## Sheet: Primers challenge
Primer Target / Purpose	Primer Sequence	Location	Genome Version (as indicated by Phytozome 13)	E-value	% Identity	Alignment Length	Strands	Query from	Query to	Target from	Target to	Bitscore	# identical	Positives	Gaps	Query Length	Target Length
VviAIR12/ nested-PCR	S5: CGTGCCACATGCTCTCTAAC	chrUn	V.vinifera v2.1	0.00831	100	20	+/-	1	20	8530952	8530933	37.3537	20	20	0	20	43154196
	A5: GGCGACTGAATAATGGCATC	chrUn	V.vinifera v2.1	0.00831	100	20	+/+	1	20	8529684	8529703	37.3537	20	20	0	20	43154196
	S7: GTAGTTCCCAAGGCGAATCC	chrUn	V.vinifera v2.1	0.00831	100	20	+/-	1	20	8530921	8530902	37.3537	20	20	0	20	43154196
	A7: GGAATGGAATTCATCATTCCTC	chrUn	V.vinifera v2.1	0.000682	100	22	+/+	1	22	8529888	8529909	40.9604	22	22	0	22	43154196
VviAIR12/ indel detection	S5: CGTGCCACATGCTCTCTAAC	chrUn	V.vinifera v2.1	0.00831	100	20	+/-	1	20	8530952	8530933	37.3537	20	20	0	20	43154196
	L1: CTTGTCTGAAGGCGATCAGC	chrUn	V.vinifera v2.1	0.00831	100	20	+/+	1	20	8530458	8530477	37.3537	20	20	0	20	43154196
	L2: GGCAGTCCTTCTCCAAGCAT	chrUn	V.vinifera v2.1	0.00831	100	20	+/-	1	20	8530119	8530100	37.3537	20	20	0	20	43154196
	A5: GGCGACTGAATAATGGCATC	chrUn	V.vinifera v2.1	0.00831	100	20	+/+	1	20	8529684	8529703	37.3537	20	20	0	20	43154196
VviSWEET4/ nested-PCR	S4: TCGAATTTGGAATGGACACA	chr14	V.vinifera v2.1	0.00831	100	20	+/-	1	20	27827996	27827977	37.3537	20	20	0	20	30274277
	A4: TGTCAGTGTCACCACAACGA	chr14	V.vinifera v2.1	0.00831	100	20	+/+	1	20	27826118	27826137	37.3537	20	20	0	20	30274277
	S2: TGGAATGGACACAAAGATCG	chr14	V.vinifera v2.1	0.00831	100	20	+/-	1	20	27827989	27827970	37.3537	20	20	0	20	30274277
	A2: TGCATACAAACCAAGCCGTA	Primer designed against intron 3 in MZ031989, whose sequence deviates from Pinot Noir	-		To sequence MZ031989 Experimentally determined in this work	-	-	-	-	-	-	-	-	-	-	-	-
VviSWEET4/ indel detection	S4: TCGAATTTGGAATGGACACA	chr14	V.vinifera v2.1	0.00831	100	20	+/-	1	20	27827996	27827977	37.3537	20	20	0	20	30274277
	L1: GACGGAGAGGCGAATAGTGC	chr14	V.vinifera v2.1	0.00831	100	20	+/+	1	20	27827581	27827600	37.3537	20	20	0	20	30274277
	L2: TGAAGGGTTTCATGGATTCTTACT	Primer designed against intron 3 in MZ031989, whose sequence deviates from Pinot Noir	-		To sequence MZ031989 Experimentally determined in this work	-	-	-	-	-	-	-	-	-	-	-	-
	A4: TGTCAGTGTCACCACAACGA	chr14	V.vinifera v2.1	0.00831	100	20	+/+	1	20	27826118	27826137	37.3537	20	20	0	20	30274277
VviLIN2/ nested-PCR	S5: ATGCCCACGGCTACTCTCT	chr3	V.vinifera v2.1	0.029	100	19	+/-	1	19	19138456	19138438	35.5503	19	19	0	19	19341862
	A5: CCTTTCCCTCTTACCCATCTG	chr3	V.vinifera v2.1	0.00238	100	21	+/+	1	21	19136664	19136684	39.157	21	21	0	21	19341862
	S1: GCCACCCAGAATTCCTTGTA	chr3	V.vinifera v2.1	0.00831	100	20	+/-	1	20	19138394	19138375	37.3537	20	20	0	20	19341862
	A1: ACCGAATGGAAGTGCTTGAC	chr3	V.vinifera v2.1	0.00831	100	20	+/+	1	20	19136903	19136922	37.3537	20	20	0	20	19341862
VviLIN2/ indel detection	S5: ATGCCCACGGCTACTCTCT	chr3	V.vinifera v2.1	0.029	100	19	+/-	1	19	19138456	19138438	35.5503	19	19	0	19	19341862
	L1: GTGTGGGTGCAAATGGGTTC	chr3	V.vinifera v2.1	0.00831	100	20	+/+	1	20	19137752	19137771	37.3537	20	20	0	20	19341862
	L2: GGACAATGGAAGCCAACCCT	chr3	V.vinifera v2.1	0.00831	100	20	+/-	1	20	19137317	19137298	37.3537	20	20	0	20	19341862
	A5: CCTTTCCCTCTTACCCATCTG	chr3	V.vinifera v2.1	0.00238	100	21	+/+	1	21	19136664	19136684	39.157	21	21	0	21	19341862
VviDEL1/ nested-PCR	S7: GGTCTCTTCGTCACCCCTTT	chr17	V.vinifera v2.1	0.00831	100	20	+/+	1	20	8599717	8599736	37.3537	20	20	0	20	17126926
	A7: CCATCCCCAAGCAATATCC	chr17	V.vinifera v2.1	0.029	100	19	+/-	1	19	8601387	8601369	35.5503	19	19	0	19	17126926
	S3: GATTCAAGAATCCGCATCTCA	chr17	V.vinifera v2.1	0.00238	100	21	+/+	1	21	8599824	8599844	39.157	21	21	0	21	17126926
	A3: CAAGGGAAATCAAATCCACCT	chr17	V.vinifera v2.1	0.00238	100	21	+/-	1	21	8601356	8601336	39.157	21	21	0	21	17126926
VviDEL1/ indel detection	S7: GGTCTCTTCGTCACCCCTTT	chr17	V.vinifera v2.1	0.00831	100	20	+/+	1	20	8599717	8599736	37.3537	20	20	0	20	17126926
	L1: GCCAACGCTTTCAAGAACAT	chr17	V.vinifera v2.1	0.00831	100	20	+/-	1	20	8600232	8600213	37.3537	20	20	0	20	17126926
	L2: TGGGAGCCAGCAAGACAAAT	chr17	V.vinifera v2.1	0.00831	100	20	+/+	1	20	8600842	8600861	37.3537	20	20	0	20	17126926
	A7: CCATCCCCAAGCAATATCC	chr17	V.vinifera v2.1	0.029	100	19	+/-	1	19	8601387	8601369	35.5503	19	19	0	19	17126926
off-target analysis (VviSweet4)	chr2.F2: GGAGGAATGTCAGATGGGGAGG	chr2	V.vinifera v2.1	0.000682	100	22	+/+	1	22	8205218	8205239	40.9604	22	22	0	22	18779844
		chr1	V.vinifera v2.1	0.029	100	19	+/-	4	22	9335534	9335516	35.5503	19	19	0	22	23037639
	chr2.R2: CAACTCACTTTTTGTTGCTGCT	chr2	V.vinifera v2.1	0.000682	100	22	+/-	1	22	8205696	8205675	40.9604	22	22	0	22	18779844
	chr4.F3: AATCCGAACCTGCGAGCGAG	chr4	V.vinifera v2.1	0.00831	100	20	+/+	1	20	5202857	5202876	37.3537	20	20	0	20	23867706
	chr4.R3: GGTGGTGGTGGCTTCCCCTA	chr4	V.vinifera v2.1	0.00831	100	20	+/-	1	20	5203173	5203154	37.3537	20	20	0	20	23867706
	chr3.F3: CCTGTGGTATTTCTTGCTCCGCA	chr3	V.vinifera v2.1	0.000195	100	23	+/+	1	23	6023437	6023459	42.7638	23	23	0	23	19341862
	chr3.R3: GGTCCCCGTAATCCTGTTGAAGC	chr3	V.vinifera v2.1	0.000195	100	23	+/-	1	23	6023801	6023779	42.7638	23	23	0	23	19341862
	chr10.F4: ATCAGAAAGAGAGCCACCTG	chr10	V.vinifera v2.1	0.00831	100	20	+/+	1	20	6907745	6907764	37.3537	20	20	0	20	18140952
	chr10.R4: AGCAAAAACAGTAGAGAAATGGA	chr10	V.vinifera v2.1	0.000195	100	23	+/-	1	23	6908087	6908065	42.7638	23	23	0	23	18140952
	chr12.F3: TAGCAAAAAGATGGCGGACT	chr12	V.vinifera v2.1	0.00831	100	20	+/+	1	20	3191929	3191948	37.3537	20	20	0	20	22702307
	chr12.R3: GCAACGAACCCTATCCAGTT	chr12	V.vinifera v2.1	0.00831	100	20	+/-	1	20	3192271	3192252	37.3537	20	20	0	20	22702307
VviACTIN1/ gDNA integrity	F: GCTGGATTCTGGTGATGGTG	chr4	V.vinifera v2.1	0.00831	100	20	+/-	1	20	21429099	21429080	37.3537	20	20	0	20	23867706
	R: CCAATGAGAGATGGCTGGAA	chr4	V.vinifera v2.1	0.00831	100	20	+/+	1	20	21428752	21428771	37.3537	20	20	0	20	23867706
